# Supplementary material for: Development of sustained-release extemporaneous moxifloxacin loaded commercial soft hydrogel contact lenses
Source: Heliyon. 2025 Feb 1;11(3):e42436. doi: 10.1016/j.heliyon.2025.e42436 (PMC11847108; doi:10.1016/j.heliyon.2025.e42436)
Supplement: Multimedia component 1 [file mmc1.xlsx]

## Sheet: Moxifloxacin standard curve
standard curve of Moxifloxacin by HPLC
	concentration (mcg/mL)	1	2.5	5	10	20	40				concentration (mcg/mL)	1	2.5	5	10	20	40
		145832	354029	726241	1442550	2922995	5756593				n = 1	145564	354006	726350	1.44331e+06	2922126	5755009
		145295	353982	726459	1444071	2921257	5753425				n = 2	146922	375803	784008	1543876	2.99223e+06	6.0459e+06
	n1	145564	354006	726350	1.44331e+06	2922126	5755009				n = 3	168320	408401	822234	1753081	3.48048e+06	6721174
											means	153602	379403	777531	1.58009e+06	3131613	6.17403e+06
	concentration (mcg/mL)	1	2.5	5	10	20	40				s.d	12764.4	27375.9	48268.9	158028	304156	495663
		146601	375922	784335	1545109	2992274	6041844
		147243	375684	783682	1542643	2992187	6049947
	n2	146922	375803	784008	1543876	2.99223e+06	6.0459e+06
	concentration (mcg/mL)	1	2.5	5	10	20	40
		167913	408445	822477	1753185	3480191	6715260
		168727	408357	821990	1752977	3480774	6727088
	n3	168320	408401	822234	1753081	3.48048e+06	6721174
	concentration (mcg/mL)	area	s.d
	1	153602	12764.4
	2.5	379403	27375.9
	5	777531	48268.9
	10	1.58009e+06	158028
	20	3131613	304156
	40	6.17403e+06	495663
drug content in commercial product
	zomoxin	n1	n2	n3		moximac	n1	n2	n3
	area 1	3207004	3188215	3189006		area 1	3103474	3165098	3249622
	area 2	3216986	3190195	3189744		area 2	3118366	3163847	3251596
	mean	3211995	3189205	3189375		mean	3110920	3.16447e+06	3250609
	conc (mcg/mL)	20.7134	20.566	20.5671		conc (mcg/mL)	20.0595	20.406	20.9633
	mg/5 mL	25.8918	25.7075	25.7089		mg/5 mL	25.0743	25.5075	26.2041
	mg (3 mL)	15.5351	15.4245	15.4253		mg (3 mL)	15.0446	15.3045	15.7225
		15.5351					15.0446
		15.4245					15.3045
		15.4253					15.7225
	means	15.4616				means	15.3572
	sd	0.0636129				sd	0.341988

## Sheet: Preliminary study
													0
uptake															ผล release ยา
																initial (mg)
	acuvue	14.4535	14.4535	14.4535	14.4535	14.4535	14.4535	14.4535	14.4535	14.4535	14.4535	14.4535			acuvue	2.13976	2.13976	2.13976	2.13976	2.13976	2.13976	2.13976
		0h	15 min	30min	45min	1h	2h	3h	5h	8h	12h	24h				1 h	2h	3h	5h	8h	12h	24h
	peak area 1	2995599	2800537	2816661	2590060	2681166	2639164	2626934	2601564	2578464	2580953	2540199			peak area 1	468262	257937	260075	267173	1194910	197841	685063
	peak area 2	2982627	2790670	2810910	2584863	2680526	2659247	2623586	2603894	2576839	2578482	2556125			peak area 2	467425	257948	261044	265901	1197265	196946	685063
	means	2989113	2.7956e+06	2.81379e+06	2.58746e+06	2680846	2.64921e+06	2625260	2602729	2.57765e+06	2.57972e+06	2548162			means	467844	257942	260560	266537	1.19609e+06	197394	685063
	mcg/ml	19.2714	18.0193	18.137	16.6726	17.2768	17.0721	16.9172	16.7714	16.6091	16.6225	16.4183			conc	2.95838	1.60029	1.61722	1.6559	7.67023	1.20853	4.36382
	drug solution (mg)	14.4535	13.5145	13.6027	12.5045	12.9576	12.8041	12.6879	12.5786	12.4569	12.4669	12.3138			mg	0.278088	0.254126	0.139728	0.289782	0.0479389	0.0486433	0.0539478
	mg in lens	0	0.939026	0.850796	1.94906	1.4959	1.64944	1.76564	1.87497	1.99666	1.98664	2.13976			cumulative drug release (mg)	0.278088	0.532214	0.671942	0.961724	1.00966	1.05831	1.11225
															percent	12.9962	24.8726	31.4026	44.9454	47.1857	49.459	51.9802
	biomedics	14.4535	14.4535	14.4535	14.4535	14.4535	14.4535	14.4535	14.4535	14.4535	14.4535	14.4535				initial (mg)
		0h	15 min	30min	45min	1h	2h	3h	5h	8h	12h	24h			medics	1.65799	1.65799	1.65799	1.65799	1.65799	1.65799	1.65799
	peak area 1	2995599	2820814	2767465	2848712	2747084	2698553	2719063	2645515	2623620	2673288	2647714				1 h	2h	3h	5h	8h	12h	24h
	peak area 2	2982627	2816943	2764035	2849423	2745728	2700320	2717548	2641174	2623835	2672484	2647173			peak area 1	319462	1777850	206270	6058704	888270	300941	2901640
	means	2989113	2.81888e+06	2765750	2.84907e+06	2746406	2.69944e+06	2.71831e+06	2.64334e+06	2.62373e+06	2672886	2.64744e+06			peak area 2	320786	1781637	207528	6059058	890486	300897	2895963
	mcg/ml	19.2714	18.1699	17.8262	18.3652	17.701	17.3971	17.5192	17.0342	16.9073	17.2253	17.0607			means	320124	1.77974e+06	206899	6058881	889378	300919	2.8988e+06
	drug solution (mg)	14.4535	13.6274	13.3696	13.7739	13.2758	13.0478	13.1394	12.7756	12.6804	12.919	12.7955			conc	2.00261	11.4466	1.27003	39.1332	5.68577	1.87835	18.687
	mg in lens	0	0.826082	1.08389	0.679586	1.17776	1.40569	1.31412	1.67788	1.77307	1.53453	1.65799			mg	0.239513	0.183145	0.0617235	0.112899	0.282469	0.0685599	0.185983
															cummulative drug release	0.239513	0.422658	0.484381	0.597281	0.87975	0.94831	1.13429
															percent	14.446	25.4922	29.215	36.0244	53.0613	57.1964	68.4137
	biotrue	14.4535	14.4535	14.4535	14.4535	14.4535	14.4535	14.4535	14.4535	14.4535	14.4535	14.4535				initial (mg)
		0h	15 min	30min	45min	1h	2h	3h	5h	8h	12h	24h			bioTRUE	0.262968	0.262968	0.262968	0.262968	0.262968	0.262968	0.262968
	peak area 1	3044471	2988846	2941754	2926337	2945645	2864561	2886230	2912398	2872951	2921059	2972096				1 h	2h	3h	5h	8h	12h	24h
	peak area 2	3011578	2965157	2938012	2932886	2952015	2864057	2897873	2910525	2873343	2923489	2975571			peak area 1	4039248	864056	216908	168752	213188	283810	440311
	means	3.02802e+06	2.977e+06	2939883	2.92961e+06	2948830	2864309	2.89205e+06	2.91146e+06	2873147	2922274	2.97383e+06			peak area 2	1039165	863324	219300	169089	212585	283130	438783
	mcg/ml	19.5231	19.193	18.9528	18.8864	19.0107	18.4639	18.6434	18.7689	18.521	18.8389	19.1725			means	2.53921e+06	863690	218104	168920	212886	283470	439547
	drug solution (mg)	14.6423	14.3948	14.2146	14.1648	14.258	13.8479	13.9825	14.0767	13.8908	14.1292	14.3794			conc	16.3604	5.51957	1.34253	1.02431	1.30877	1.76546	2.7753
	mg in lens	0	0.247595	0.238894	0.288738	0.195478	0.605625	0.471002	0.376812	0.562738	0.324344	0.0741455			mg	0.0628239	0.0534294	0.00541039	0.00414844	0.0326931	0.00285298	0.0125443
															cummulative drug release	0.0628239	0.116253	0.121664	0.125812	0.158505	0.161358	0.173903
															percent	23.8904	44.2082	46.2656	47.8432	60.2756	61.3605	66.1308
													24h
													2976270
													2949606		soflens	0.315839	0.315839	0.315839	0.315839	0.315839	0.315839	0.315839
	soflens	14.4535	14.4535	14.4535	14.4535	14.4535	14.4535	14.4535	14.4535	14.4535	14.4535	14.4535	2962938			1 h	2h	3h	5h	8h	12h	24h
		0h	15 min	30min	45min	1h	2h	3h	5h	8h	12h	24h	19.102		peak area 1	3608090	576814	423782	402840	450551	766206	480409
	peak area 1	3044471	2953517	2882917	2833074	2835718	2837192	2850037	2821311	2829183	2825529	2976270	14.3265		peak area 2	3605667	575949	422785	401007	451351	766467	477510
	peak area 2	3011578	2937718	2881186	2831250	2838147	2835490	2858473	2817872	2828730	2835248	2949606	0.315839		means	3.60688e+06	576382	423284	401924	450951	766336	478960
	means	3.02802e+06	2.94562e+06	2.88205e+06	2832162	2.83693e+06	2836341	2854255	2.81959e+06	2.82896e+06	2.83039e+06	2962938			conc	23.2684	3.66064	2.67007	2.53187	2.84908	4.88967	3.0303
	mcg/ml	19.5231	18.9899	18.5787	18.2559	18.2867	18.2829	18.3988	18.1745	18.2351	18.2444	19.102			mg	0.105173	0.0308958	0.0118818	0.0100389	0.00674093	0.00659128	0.0147273
	drug solution (mg)	14.6423	14.2425	13.934	13.6919	13.7151	13.7122	13.7991	13.6309	13.6763	13.6833	14.3265			cummulative drug release	0.105173	0.136069	0.147951	0.15799	0.164731	0.171322	0.186049
	mg in lens	0	0.399889	0.519528	0.761622	0.738473	0.741343	0.654413	0.822622	0.777177	0.770228	0.127017			percent	33.2996	43.0817	46.8437	50.0221	52.1564	54.2433	58.9062
	maxims	14.4535	14.4535	14.4535	14.4535	14.4535	14.4535	14.4535	14.4535	14.4535	14.4535	14.4535				initial (mg)
		0h	15 min	30min	45min	1h	2h	3h	5h	8h	12h	24h			maxim	1.87392	1.87392	1.87392	1.87392	1.87392	1.87392	1.87392
	peak area 1	3044471	2812389	2762994	2702261	2702257	2587482	2590602	2603417	2603636	2602418	2644516				1 h	2h	3h	5h	8h	12h	24h
	peak area 2	3011578	2811118	2764479	2707076	2699319	2581670	2595021	2604774	2598044	2598023	2639199			peak area 1	4133750	2400966	3589003	3712893	2043801	1078221	1062294
	means	3.02802e+06	2.81175e+06	2.76374e+06	2.70467e+06	2700788	2584576	2.59281e+06	2.6041e+06	2600840	2.60022e+06	2.64186e+06			peak area 2	4152540	2400999	3600839	3729130	2046898	1078099	1052942
	mcg/ml	19.5231	18.1238	17.8131	17.431	17.4059	16.654	16.7072	16.7802	16.7592	16.7552	17.0246			means	4143145	2.40098e+06	3594921	3.72101e+06	2.04535e+06	1078160	1057618
	drug solution (mg)	14.6423	13.5929	13.3599	13.0732	13.0544	12.4905	12.5304	12.5852	12.5694	12.5664	12.7684			conc	26.7381	15.4661	23.191	24.0069	13.1651	6.90722	6.77431
	mg in lens	0	1.04948	1.09366	1.3803	1.39913	1.96306	1.9231	1.86834	1.88414	1.88714	1.6851			mg	0.181819	0.136411	0.164656	0.237068	0.191716	0.12126	0.204132
															cummulative drug release	0.181819	0.31823	0.482886	0.719954	0.91167	1.03293	1.23706
															percent	9.70262	16.9821	25.7688	38.4197	48.6505	55.1214	66.0148
	uptake											release
		Acuvue	Biomedics	Biotrue	Soflens	Maxim							Acuvue	Biomedics	Biotrue	Soflens	Maxim
	0	0	0	0	0	0						0	0	0	0	0	0
	0.25	0.939026	0.826082	0.247595	0.399889	1.04948						1	12.9962	14.446	23.8904	33.2996	9.70262
	0.5	0.850796	1.08389	0.427716	0.70835	1.28249						2	24.8726	25.4922	44.2082	43.0817	16.9821
	0.75	1.94906	0.679586	0.47756	0.950444	1.56912						3	31.4026	29.215	46.2656	46.8437	25.7688
	1	1.4959	1.17776	0.3843	0.927295	1.58795						5	44.9454	36.0244	47.8432	50.0221	38.4197
	2	1.64944	1.40569	0.794447	0.930165	2.15188						8	47.1857	53.0613	60.2756	52.1564	48.6505
	3	1.76564	1.31412	0.659824	0.843236	2.11192						12	49.459	57.1964	61.3605	54.2433	55.1214
	5	1.87497	1.67788	0.565635	1.01144	2.05716						24	51.9802	68.4137	66.1308	58.9062	66.0148
	8	1.99666	1.77307	0.75156	0.965999	2.07296
	12	1.98664	1.53453	0.513166	0.95905	2.07597
	24	2.13976	1.65799	0.262968	0.315839	1.87392

## Sheet: Langmuir and D-R modelling
		Ce		qe	ce/qe			ln Qe	E (kJ/mol)	log ce	log qe	Qmax
Acuvue		18.5957		0.564154	32.9622	0.131491	0.0172898	-0.572429	0.076327	2.92293	-0.572429	0.105642
		17.888		0.776477	23.0373	0.136554	0.0186471	-0.252988	0.0720694	2.88413	-0.252988	0.0839137
		17.7328		0.823038	21.5455	0.137717	0.0189661	-0.194753	0.073707	2.87541	-0.194753	0.0915583
		17.3688		0.932244	18.6311	0.140524	0.0197471	-0.0701604	0.0738415	2.85467	-0.0701604	0.0950932
		16.7699	0.0356085	1.11191	15.0821	0.1454	0.0211412	0.106078	0.0695283	2.81958	0.106078	0.103278
		16.8886		1.0763	15.6913	0.144407	0.0208534	0.0735291		2.82664	0.0735291
		17.1517		0.997351	17.1973	0.142253	0.0202359	-0.00265272		2.8421	-0.00265272
biomedics		18.7909		0.505605	37.1652	0.13016	0.0169416	-0.682
		18.1843		0.68758	26.4468	0.134388	0.01806	-0.374578
		17.704		0.83167	21.2873	0.137935	0.0190261	-0.184319
		17.2453		0.96928	17.7919	0.141502	0.0200229	-0.0312013
		17.01	0.0115609	1.03987	16.3579	0.143405	0.020565	0.0390942
		17.0485		1.02831	16.5792	0.14309	0.0204747	0.0279143
		17.178		0.989479	17.3606	0.142042	0.0201758	-0.0105768
maxim		18.8815		0.478408	39.4675	0.129551	0.0167834	-0.737292
		17.9317		0.763359	23.4905	0.13623	0.0185587	-0.270027
		17.607		0.860778	20.4547	0.138675	0.0192306	-0.149919
		16.744		1.11968	14.9543	0.145619	0.0212048	0.11304
		16.7097	0.206158	1.12996	14.7878	0.145909	0.0212894	0.122187
		17.3969		0.923807	18.8317	0.140303	0.019685	-0.0792526
		17.4895		0.896016	19.5192	0.139581	0.0194827	-0.109797
Zomoxin maxim		18.974		0.492453	38.5295	0.128936	0.0166244	-0.708356
		18.3055		0.693001	26.4148	0.133521	0.0178279	-0.366724
		17.7381		0.863216	20.5489	0.137677	0.0189549	-0.14709
		16.9295		1.10581	15.3096	0.144068	0.0207555	0.100574
		16.7793	0.22252	1.15087	14.5797	0.145321	0.0211181	0.140514
		17.521		0.928345	18.8734	0.139336	0.0194146	-0.0743521
		17.282		1.00004	17.2813	0.14121	0.0199403	4.30256e-05
pH 6		19.5703		0.643133	30.4297	0.125103	0.0156508	-0.441404
		18.7593		0.88645	21.1623	0.130374	0.0169973	-0.120531
		18.3131		1.02031	17.9485	0.133467	0.0178135	0.0201063
		18.304		1.02303	17.8919	0.133532	0.0178307	0.0227718
		18.1964	0.0794634	1.05532	17.2426	0.134301	0.0180367	0.0538407
		18.4613		0.975853	18.9181	0.132424	0.0175361	-0.0244432
		18.3436		1.01116	18.1411	0.133251	0.0177559	0.0110969

## Sheet: Uptake and release fitting
uptake																																				higuchi
	zero																	first																		uptake
	acuvue					acuvue					acuvue							uptake																			acuvue					acuvue					acuvue
root	t	n=1	log			t	n=2				t	n=3							acuvue					acuvue					acuvue							root	t	n=1	log	sd			n=2					n=3
	0	0				0	0				0	0						root		n=1	log				n=2					n=3
0.5	0.25	1.41038	0.149337			0.25	1.60411	0.205234			0.25	1.40275	0.146979	0.8949	0.5816				15min	1.41038	0.149337			15min	1.60411	0.205234			15min	1.40275	0.146979
0.707107	0.5	1.94119	0.288069			0.5	2.03643	0.308869			0.5	1.9428	0.288427	0.9287	0.5692				30 min	1.94119	0.288069			30 min	2.03643	0.308869			30 min	1.9428	0.288427					0.5	0.25	1.41038	0.149337	0.114116		0.25	1.60411	0.205234			0.25	1.40275	0.146979
1	1	2.0576	0.31336			1	2.12059	0.326457			1	2.02405	0.306221	0.8629	0.5607				1h	2.0576	0.31336			1h	2.12059	0.326457			1h	2.02405	0.306221					0.707107	0.5	1.94119	0.288069	0.0545275		0.5	2.03643	0.308869			0.5	1.9428	0.288427
1.41421	2	2.33061	0.36747			2	2.48225	0.394845			2	2.27062	0.356145						2h	2.33061	0.36747			2h	2.48225	0.394845			2h	2.27062	0.356145					1	1	2.0576	0.31336	0.049013		1	2.12059	0.326457			1	2.02405	0.306221
																																				1.41421	2	2.33061	0.36747	0.109071		2	2.48225	0.394845			2	2.27062	0.356145
																			0	0				0	0				0	0
																			0.25	0.149337				0.25	0.205234				0.25	0.146979							root t					root					root
																			0.5	0.288069				0.5	0.308869				0.5	0.288427							0	0				0	0		0.9		0	0
																			1	0.31336				1	0.326457				1	0.306221							0.5	1.41038				0.5	1.60411		0.8697		0.5	1.40275
																			2	0.36747				2	0.394845				2	0.356145							0.707107	1.94119				0.707107	2.03643		0.8344		0.707107	1.9428
																																					1	2.0576				1	2.12059				1	2.02405
																																					1.41421	2.33061				1.41421	2.48225				1.41421	2.27062
																																		0.1564	0.6916
																																		0.1581	0.6598
																																		0.1505	0.6707
	med					med					med
	0	0				0	0				0	0
	0.25	1.26401	0.101751			0.25	1.26435	0.101869			0.25	1.20715	0.0817609
	0.5	1.71895	0.235263			0.5	1.54672	0.18941			0.5	1.74247	0.241166
	1	2.07918	0.317891			1	1.987	0.298198			1	1.96757	0.29393
	2	2.4232	0.384389			2	2.47334	0.393283			2	2.46402	0.391644
																			med					med					med
																				n=1					n=2					n=3
																			15min	1.26401	0.101751			15min	1.26435	0.101869			15min	1.20715	0.0817609						med					med					med
																			30 min	1.71895	0.235263			30 min	1.54672	0.18941			30 min	1.74247	0.241166							n=1	log				n=2					n=3
																			1h	2.07918	0.317891			1h	1.987	0.298198			1h	1.96757	0.29393						0.25	1.26401	0.101751			0.25	1.26435	0.101869			0.25	1.20715	0.0817609
																0.9948	0.6987		2h	2.4232	0.384389			2h	2.47334	0.393283			2h	2.46402	0.391644						0.5	1.71895	0.235263			0.5	1.54672	0.18941			0.5	1.74247	0.241166
																1.0278	0.7585																				1	2.07918	0.317891			1	1.987	0.298198			1	1.96757	0.29393
																1.0131	0.7249																				2	2.4232	0.384389			2	2.47334	0.393283			2	2.46402	0.391644
																			0	0				0	0				0	0
																			0.25	0.101751				0.25	0.101869				0.25	0.0817609
																			0.5	0.235263				0.5	0.18941				0.5	0.241166							root					root					root
																			1	0.317891				1	0.298198				1	0.29393							0	0				0	0				0	0
																			2	0.384389				2	0.393283				2	0.391644							0.5	1.26401				0.5	1.26435		1.2235		0.5	1.20715
																																					0.707107	1.71895				0.707107	1.54672		1.3312		0.707107	1.74247
																																					1	2.07918				1	1.987		1.2841		1	1.96757
																																					1.41421	2.4232				1.41421	2.47334				1.41421	2.46402
	maxims					maxims					maxims
	0	0				0	0				0	0
	0.25	1.19602	0.0777383			0.25	1.10149	0.0419818			0.25	1.03897	0.0166029
	0.5	1.9084	0.280669			0.5	1.55954	0.192995			0.5	1.64009	0.214868
	1	2.15194	0.332831			1	2.3166	0.36485			1	2.12535	0.327431																					0.1801	0.8234
	2	2.79919	0.447033			2	2.69717	0.430909			2	2.89538	0.461705																					0.1871	0.9056
																																		0.1847	0.8431
																1.1847	0.7695
																1.204	0.8042
																1.2884	0.8624
																			maxims					maxims					maxims
																				n=1					n=2					n=3
																			15min	1.19602	0.0777383			15min	1.10149	0.0419818			15min	1.03897	0.0166029
																			30 min	1.9084	0.280669			30 min	1.55954	0.192995			30 min	1.64009	0.214868
																			1h	2.15194	0.332831			1h	2.3166	0.36485			1h	2.12535	0.327431
																			2h	2.79919	0.447033			2h	2.69717	0.430909			2h	2.89538	0.461705
																																					maxims					maxims					maxims
																																						n=1					n=2					n=3
																			0	0				0	0				0	0							0.25	1.19602	0.0777383			0.25	1.10149	0.0419818			0.25	1.03897	0.0166029
																			0.25	0.0777383				0.25	0.0419818				0.25	0.0166029							0.5	1.9084	0.280669			0.5	1.55954	0.192995			0.5	1.64009	0.214868
																			0.5	0.280669				0.5	0.192995				0.5	0.214868							1	2.15194	0.332831			1	2.3166	0.36485			1	2.12535	0.327431
																			1	0.332831				1	0.36485				1	0.327431							2	2.79919	0.447033			2	2.69717	0.430909			2	2.89538	0.461705
			higuchi					higuchi											2	0.447033				2	0.430909				2	0.461705
			uptake					release
		acuvue	biomedics	maxims			acuvue	biomedics	maxims																												root t					root					root
		1.6197	1.7142	1.9728			24.559	15.813	27.002																												0	0				0	0				0	0
		1.6879	1.7249	1.9747			26.361	15.52	24.895																												0.5	1.19602				0.5	1.10149		1.6227		0.5	1.03897
		1.5763	1.7228	2.0605			24.971	20.128	25.911																												0.707107	1.9084				0.707107	1.55954		1.7736		0.707107	1.64009
																																					1	2.15194				1	2.3166		1.969		1	2.12535
																																					1.41421	2.79919				1.41421	2.69717				1.41421	2.89538
																																		0.2132	0.8336
																																		0.2242	0.8651
																																		0.2388	0.8994
release
zero																			first																				higuchi
release	percent cumulative																		release	percent cumulative
																																							release	percent cumulative
	acuvue					acuvue					acuvue									acuvue					acuvue					acuvue
root	0	0	log			0	0				0	0									n=1	log				n=2					n=3									acuvue					acuvue
1	1	17.6393	1.24648			1	15.8116	1.19898			1	16.4843	1.21707							1	17.6393	1.24648			1	15.8116	1.19898			1	16.4843	1.21707							root	t	n=1	log				n=2
1.41421	2	34.179	1.53376			2	35.2556	1.54723			2	31.6619	1.50054							2	34.179	1.53376			2	35.2556	1.54723			2	31.6619	1.50054							1	1	17.6393	1.24648			1	15.8116	1.19898
1.73205	3	46.9111	1.67128			3	48.1467	1.68257			3	44.1826	1.64525							3	46.9111	1.67128			3	48.1467	1.68257			3	44.1826	1.64525							1.41421	2	34.179	1.53376			2	35.2556	1.54723
2.23607	5	57.2464	1.75775			5	61.1689	1.78653			5	57.6694	1.76095							5	57.2464	1.75775			5	61.1689	1.78653			5	57.6694	1.76095							1.73205	3	46.9111	1.67128			3	48.1467	1.68257
2.82843	8	64.6202	1.81037			8	68.4236	1.83521			8	65.6389	1.81716							8	64.6202	1.81037			8	68.4236	1.83521			8	65.6389	1.81716							2.23607	5	57.2464	1.75775			5	61.1689	1.78653
																																							2.82843	8	64.6202	1.81037			8	68.4236	1.83521
																				0	0				0	0				0	0
																				1	1.24648				1	1.19898				1	1.21707
																				2	1.53376				2	1.54723				2	1.50054									root t					root t
																				3	1.67128				3	1.68257				3	1.64525									0	0				0	0		25.407
																				5	1.75775				5	1.78653				5	1.76095									1	17.6393				1	15.8116		28.477
																				8	1.81037				8	1.83521				8	1.81716									1.41421	34.179				1.41421	35.2556		27.14
																																								1.73205	46.9111				1.73205	48.1467
																																								2.23607	57.2464				2.23607	61.1689
																																								2.82843	64.6202				2.82843	68.4236
						7.7363	0.8482
						8.3917	0.8596
						8.0069	0.8828
																									0.1682	0.5162
	med					med					med														0.1742	0.5371
	0	0				0	0				0	0													0.1716	0.5406
	1	13.405	1.12727			1	13.4056	1.12729			1	12.7177	1.10441
	2	25.0608	1.39899			2	22.82	1.35832			2	33.7897	1.52878							med					med					med																24.559	0.9699
	3	29.3268	1.46726			3	27.151	1.43379			3	37.879	1.5784								n=1					n=2					n=3															26.361	0.9625
	5	34.9589	1.54356			5	34.8879	1.54268			5	45.7917	1.66079							1	13.405	1.12727			1	13.4056	1.12729			1	12.7177	1.10441														24.971	0.9743
	8	43.9028	1.64249			8	42.9619	1.63308			8	53.4791	1.72818							2	25.0608	1.39899			2	22.82	1.35832			2	33.7897	1.52878
																				3	29.3268	1.46726			3	27.151	1.43379			3	37.879	1.5784								med					med
																				5	34.9589	1.54356			5	34.8879	1.54268			5	45.7917	1.66079									n=1					n=2
																				8	43.9028	1.64249			8	42.9619	1.63308			8	53.4791	1.72818								1	13.405	1.12727			1	13.4056	1.12729
																																								2	25.0608	1.39899			2	22.82	1.35832
																				0	0				0	0				0	0									3	29.3268	1.46726			3	27.151	1.43379
																				1	1.12727				1	1.12729				1	1.10441									5	34.9589	1.54356			5	34.8879	1.54268
																				2	1.39899				2	1.35832				2	1.52878									8	43.9028	1.64249			8	42.9619	1.63308
																				3	1.46726				3	1.43379				3	1.5784
																				5	1.54356				5	1.54268				5	1.66079
																				8	1.64249				8	1.63308				8	1.72818									root t					root t			15.661
																																								0	0				0	0		15.78
																																								1	13.405				1	13.4056		20.391
																																								1.41421	25.0608				1.41421	22.82
																																								1.73205	29.3268				1.73205	27.151
																																								2.23607	34.9589				2.23607	34.8879
																																								2.82843	43.9028				2.82843	42.9619
							4.9755	0.8601
							4.9358	0.887
							6.2835	0.8156
	maxims					maxims					maxims															0.1506	0.5193
	0	0				0	0				0	0														0.1507	0.5322
	1	11.7209	1.06896			1	12.5231	1.09771			1	11.7626	1.0705													0.1624	0.5221
	2	31.1299	1.49318			2	27.7622	1.44345			2	28.6527	1.45717
	3	44.372	1.64711			3	40.0286	1.60237			3	41.5281	1.61834
	5	58.8297	1.7696			5	53.5786	1.72899			5	55.4824	1.74416																																		15.813	0.9858
	8	70.5953	1.84878			8	66.1998	1.82086			8	68.526	1.83586							maxims					maxims					maxims																	15.52	0.9951
																					n=1					n=2					n=3																20.128	0.9497
																				1	11.7209	1.06896			1	12.5231	1.09771			1	11.7626	1.0705
																				2	31.1299	1.49318			2	27.7622	1.44345			2	28.6527	1.45717
																				3	44.372	1.64711			3	40.0286	1.60237			3	41.5281	1.61834
																				5	58.8297	1.7696			5	53.5786	1.72899			5	55.4824	1.74416
																				8	70.5953	1.84878			8	66.1998	1.82086			8	68.526	1.83586								maxims					maxims
																																									n=1					n=2
																				0	0				0	0				0	0									1h	11.7209	1.06896			1h	12.5231	1.09771
																				1	1.06896				1	1.09771				1	1.0705									2h	31.1299	1.49318			2h	27.7622	1.44345
																				2	1.49318				2	1.44345				2	1.45717									3h	44.372	1.64711			3h	40.0286	1.60237
																				3	1.64711				3	1.60237				3	1.61834									5h	58.8297	1.7696			5h	53.5786	1.72899
																				5	1.7696				5	1.72899				5	1.74416									8h	70.5953	1.84878			8h	66.1998	1.82086
																				8	1.84878				8	1.82086				8	1.83586
																																								root t					root t
																																							0	0	0	0	0	0	0	0	0	0	0
																																								1	11.7209				1	12.5231
																																								1.41421	31.1299				1.41421	27.7622
								8.8706	0.9116																															1.73205	44.372				1.73205	40.0286
								8.2179	0.9301																															2.23607	58.8297				2.23607	53.5786
								8.5702	0.9284																															2.82843	70.5953				2.82843	66.1998
		higuchi					higuchi
		uptake					release
	acuvue	biomedics	maxims			acuvue	biomedics	maxims
	1.6197	1.7142	1.9728			24.559	15.813	27.002
	1.6879	1.7249	1.9747			26.361	15.52	24.895
	1.5763	1.7228	2.0605			24.971	20.128	25.911
uptake
Anova: Single Factor																											0.1832	0.5934
												release															0.1784	0.5936
SUMMARY												Anova: Single Factor															0.1817	0.601
Groups	Count	Sum	Average	Variance
Column 1	3	4.8839	1.62797	0.00316489								SUMMARY
Column 2	3	5.1619	1.72063	3.21433e-05								Groups	Count	Sum	Average	Variance
Column 3	3	6.008	2.00267	0.00250942								Column 1	3	75.891	25.297	0.891508
												Column 2	3	51.461	17.1537	6.65646
												Column 3	3	77.808	25.936	1.11033																																27.002	0.9585
ANOVA																																																24.895	0.9685
Source of Variation	SS	df	MS	F	P-value	F crit																																										25.911	0.9629
Between Groups	0.22853	2	0.114265	60.0714	0.000107613	5.14325						ANOVA
Within Groups	0.0114129	6	0.00190215									Source of Variation	SS	df	MS	F	P-value	F crit
												Between Groups	143.852	2	71.9258	24.9215	0.00124036	5.14325
Total	0.239943	8										Within Groups	17.3166	6	2.8861
												Total	161.168	8
t-Test: Two-Sample Assuming Unequal Variances
									t-Test: Two-Sample Assuming Unequal Variances
	acuvue	biomedics
Mean	1.62797	1.72063								acuvue	biomedics
Variance	0.00316489	3.21433e-05							Mean	25.297	17.1537
Observations	3	3							Variance	0.891508	6.65646
Hypothesized Mean Difference	0								Observations	3	3
df	2								Hypothesized Mean Difference	0
t Stat	-2.83864								df	3
P(T<=t) one-tail	0.0524648								t Stat	5.13391
t Critical one-tail	5.28398								P(T<=t) one-tail	0.00715723
P(T<=t) two-tail	0.10493								t Critical one-tail	3.71177
t Critical two-tail	7.57151								P(T<=t) two-tail	0.0143145
									t Critical two-tail	4.8215
t-Test: Two-Sample Assuming Unequal Variances
									t-Test: Two-Sample Assuming Unequal Variances
	acuvue	maxims
Mean	1.62797	2.00267								acuvue	maxims
Variance	0.00316489	0.00250942							Mean	25.297	25.936
Observations	3	3							Variance	0.891508	1.11033
Hypothesized Mean Difference	0								Observations	3	3
df	4								Hypothesized Mean Difference	0
t Stat	-8.61564								df	4
P(T<=t) one-tail	0.000498815								t Stat	-0.782252
t Critical one-tail	3.16563								P(T<=t) one-tail	0.238891
P(T<=t) two-tail	0.00099763								t Critical one-tail	3.16563
t Critical two-tail	3.93718								P(T<=t) two-tail	0.477782
									t Critical two-tail	3.93718
t-Test: Two-Sample Assuming Unequal Variances
									t-Test: Two-Sample Assuming Unequal Variances
	biomedics	maxims
Mean	1.72063	2.00267								biomedics	maxims
Variance	3.21433e-05	0.00250942							Mean	17.1537	25.936
Observations	3	3							Variance	6.65646	1.11033
Hypothesized Mean Difference	0								Observations	3	3
df	2								Hypothesized Mean Difference	0
t Stat	-9.6897								df	3
P(T<=t) one-tail	0.00524177								t Stat	-5.4582
t Critical one-tail	5.28398								P(T<=t) one-tail	0.0060416
P(T<=t) two-tail	0.0104835								t Critical one-tail	3.71177
t Critical two-tail	7.57151								P(T<=t) two-tail	0.0120832
									t Critical two-tail	4.8215
uptake									release
Max>AC=med									max=AC>med
	uptake	acuvue	med	max	sd ac	sd med	sd max									zero										first							higuchi
	0	0	0	0	0	0	0									uptake	acuvue	med	max	sd ac	sd med	sd max			acuvue	med	max					acuvue	med	max	sd ac	sd med	sd max
	0.25	1.47241	1.24517	1.11216	0.114116	0.032929	0.0790665									0	0	0	0	0	0	0		0	0	0	0				0	0	0	0	0	0	0
	0.5	1.97347	1.66938	1.70267	0.0545275	0.10688	0.182657									0.25	1.47241	1.24517	1.11216	0.114116	0.032929	0.0790665		0.25	0.16803	0.0952292	0.0461676				0.5	1.47241	1.24517	1.11216	0.114116	0.032929	0.0790665
	1	2.06741	2.01125	2.19796	0.049013	0.0596236	0.103595									0.5	1.97347	1.66938	1.70267	0.0545275	0.10688	0.182657		0.5	0.295231	0.222555	0.231132				0.707107	1.97347	1.66938	1.70267	0.0545275	0.10688	0.182657
	2	2.36116	2.45352	2.79725	0.109071	0.0266658	0.0991167									1	2.06741	2.01125	2.19796	0.049013	0.0596236	0.103595		1	0.315427	0.303466	0.342021				1	2.06741	2.01125	2.19796	0.049013	0.0596236	0.103595
	5	2.79699	2.56654	2.82735	0.0464353	0.0477943	0.113044									2	2.36116	2.45352	2.79725	0.109071	0.0266658	0.0991167		2	0.373125	0.389789	0.446731				1.41421	2.36116	2.45352	2.79725	0.109071	0.0266658	0.0991167
	8	2.60706	2.54611	2.39539	0.0902197	0.0329876	0.157287									5	2.79699	2.56654	2.82735	0.0464353	0.0477943	0.113044		5	0.446691	0.409348	0.45138				2.23607	2.79699	2.56654	2.82735	0.0464353	0.0477943	0.113044
	24	2.45961	2.52067	2.48144	0.0334464	0.0709154	0.21102									8	2.60706	2.54611	2.39539	0.0902197	0.0329876	0.157287		8	0.416151	0.405877	0.379375				2.82843	2.60706	2.54611	2.39539	0.0902197	0.0329876	0.157287
																24	2.45961	2.52067	2.48144	0.0334464	0.0709154	0.21102		24	0.390867	0.401516	0.394704				4.89898	2.45961	2.52067	2.48144	0.0334464	0.0709154	0.21102
																																									1.628	0.851
														0.8955	0.5711																										1.7206	0.9504
														1.0119	0.7291								0.155	0.6763																	2.0026	0.9844
														1.2257	0.8179								0.1839	0.8615
																							0.2252	0.8757
	release	acuvue	med	max	sd ac	sd med	sd max
	0	0	0	0	0	0	0							zero										first							higuchi
	1	16.645	13.1761	12.0022	0.924386	0.39698	0.451601							release	acuvue	med	max	sd ac	sd med	sd max			acuvue	med	max					acuvue	med	max	sd ac	sd med	sd max
	2	33.6989	27.2235	29.1816	1.84435	5.79579	1.74505							0	0	0	0	0	0	0		0	0	0	0				0	0	0	0	0	0	0
	3	46.4135	31.4522	41.9763	2.02835	5.67102	2.20609							1	16.645	13.1761	12.0022	0.924386	0.39698	0.451601		1	1.22128	1.11979	1.07926				1	16.645	13.1761	12.0022	0.114116	0.032929	0.0790665
	5	58.6949	38.5462	55.9636	2.15294	6.27491	2.6584							2	33.6989	27.2235	29.1816	1.84435	5.79579	1.74505		2	1.52762	1.43494	1.46511				1.41421	33.6989	27.2235	29.1816	0.0545275	0.10688	0.182657
	8	66.2276	46.7812	68.4404	1.96885	5.81953	2.19898							3	46.4135	31.4522	41.9763	2.02835	5.67102	2.20609		3	1.66664	1.49765	1.623				1.73205	46.4135	31.4522	41.9763	0.049013	0.0596236	0.103595
	12	70.4135	50.0806	74.0937	1.91075	5.22039	1.34239							5	58.6949	38.5462	55.9636	2.15294	6.27491	2.6584		5	1.7686	1.58598	1.74791				2.23607	58.6949	38.5462	55.9636	0.109071	0.0266658	0.0991167
	24	75.3239	55.6163	76.395	1.76537	4.66142	1.04758							8	66.2276	46.7812	68.4404	1.96885	5.81953	2.19898		8	1.82104	1.67007	1.83531				2.82843	66.2276	46.7812	68.4404	0.0464353	0.0477943	0.113044
														12	70.4135	50.0806	74.0937	1.91075	5.22039	1.34239		12	1.84766	1.69967	1.86978				3.4641	70.4135	50.0806	74.0937	0.0902197	0.0329876	0.157287
														24	75.3239	55.6163	76.395	1.76537	4.66142	1.04758		24	1.87693	1.7452	1.88306				4.89898	75.3239	55.6163	76.395	0.0334464	0.0709154	0.21102
															8.0449	0.8642
															5.3983	0.8545						0.1713	0.5312
															8.5529	0.9234						0.1548	0.524							25.297	0.9696
																						0.1811	0.596							17.154	0.9791
																														25.936	0.9635
[truncated: 5 more columns]

## Sheet: Moximac vs Zomoxin comparison
	moximac vs zomoxin
	maxims
	uptake																						release
zero	moximac		slope									slope											moximac		slope									slope
	n1		1.1847							n2		1.204					n3		slope				n1		8.8706							n2		8.2179					n3		slope
	0	0								0	0						0	0	1.2884
	0.25	1.19602								0.25	1.10149						0.25	1.03897					0	0								0	0						0	0	8.5702
	0.5	1.9084								0.5	1.55954						0.5	1.64009					1	11.7209								1	12.5231						1	11.7626
	1	2.15194								1	2.3166						1	2.12535					2	31.1299								2	27.7622						2	28.6527
	2	2.79919								2	2.69717						2	2.89538					3	44.372								3	40.0286						3	41.5281
	5	2.82491								5	2.71555						5	2.9416					5	58.8297								5	53.5786						5	55.4824
	8	2.30952								8	2.57692						8	2.29972					8	70.5953								8	66.1998						8	68.526
	24	2.24004								24	2.63082						24	2.57347					12	75.6428								12	73.3655						12	73.2728
																							24	77.5974								24	75.68						24	75.9075
	first
	moximac		slope								slope								slope				release
	n1		0.2132						n2		0.2242						n3		0.2388				moximac		slope									slope
	0	0							0	0							0	0
	0.25	0.0777383							0.25	0.0419818							0.25	0.0166029					n1		0.1832							n2		0.1784					n3		slope
	0.5	0.280669							0.5	0.192995							0.5	0.214868					0	0								0	0						0	0	0.1817
	1	0.332831							1	0.36485							1	0.327431					1	1.06896								1	1.09771						1	1.0705
	2	0.447033							2	0.430909							2	0.461705					2	1.49318								2	1.44345						2	1.45717
	5	0.451005							5	0.433858							5	0.468584					3	1.64711								3	1.60237						3	1.61834
	8	0.363521							8	0.4111							8	0.361676					5	1.7696								5	1.72899						5	1.74416
	24	0.350256							24	0.420091							24	0.410519					8	1.84878								8	1.82086						8	1.83586
																							12	1.87877								12	1.86549						12	1.86494
																							24	1.88985								24	1.87898						24	1.88028
	higuchi
	moximac		slope								slope								slope				release
	n1		1.9728						n2		1.9747						n3		2.0605				moximac		slope									slope
	0	0							0	0							0	0
	0.5	1.19602							0.5	1.10149							0.5	1.03897					0	0	27.002							0	0	24.895					0	0	slope
	0.707107	1.9084							0.707107	1.55954							0.707107	1.64009					1	11.7209								1	12.5231						1	11.7626	25.911
	1	2.15194							1	2.3166							1	2.12535					1.41421	31.1299								1.41421	27.7622						1.41421	28.6527
	1.41421	2.79919							1.41421	2.69717							1.41421	2.89538					1.73205	44.372								1.73205	40.0286						1.73205	41.5281
	2.23607	2.82491							2.23607	2.71555							2.23607	2.9416					2.23607	58.8297								2.23607	53.5786						2.23607	55.4824
	2.82843	2.30952							2.82843	2.57692							2.82843	2.29972					2.82843	70.5953								2.82843	66.1998						2.82843	68.526
	4.89898	2.24004							4.89898	2.63082							4.89898	2.57347					3.4641	75.6428								3.4641	73.3655						3.4641	73.2728
																							4.89898	77.5974								4.89898	75.68						4.89898	75.9075
	zomoxin
		uptake																						release
	zero	moximac		slope									slope											moximac		slope									slope
		n1		1.1786							n2		1.1412					n3		slope				n1		8.5064							n2		8.2766					n3		slope
		0	0								0	0						0	0
		0.25	1.23113								0.25	1.22319						0.25	1.18261	1.1869				0	0								0	0						0	0	8.2413
		0.5	1.7325								0.5	1.61035						0.5	1.65971					1	13.5835								1	12.9951						1	12.1413
		1	2.15804								1	2.23932						1	2.31443					2	30.9482								2	29.3065						2	31.3452
		2	2.76451								2	2.64595						2	2.71599					3	42.9918								3	41.3369						3	42.627
		5	2.87716								5	2.86214						5	2.90143					5	57.1293								5	54.506						5	54.6254
		8	2.32086								8	2.50845						8	2.68481					8	68.7561								8	66.9978						8	66.7932
		24	2.50011								24	2.43173						24	2.69421					12	74.7888								12	73.2716						12	72.7074
																								24	77.3673								24	75.9239						24	75.4122
		first
		moximac		slope								slope								slope				release
		n1		0.2123						n2		0.2081						n3		0.2168				moximac		slope									slope
		0	0							0	0							0	0
		0.25	0.090305							0.25	0.0874928							0.25	0.0728404					n1		0.1783							n2		0.1778					n3		slope
		0.5	0.238674							0.5	0.20692							0.5	0.220033					0	0								0	0						0	0	0.1783
		1	0.334059							1	0.350115							1	0.364444					1	1.13301								1	1.11378						1	1.08427
		2	0.441619							2	0.422582							2	0.433928					2	1.49064								2	1.46696						2	1.49617
		5	0.458964							5	0.456691							5	0.462611					3	1.63339								3	1.61634						3	1.62969
		8	0.365649							8	0.399405							8	0.428913					5	1.75686								5	1.73644						5	1.73739
		24	0.397959							24	0.385915							24	0.430432					8	1.83731								8	1.82606						8	1.82473
																								12	1.87384								12	1.86494						12	1.86158
																								24	1.88856								24	1.88038						24	1.87744
		higuchi
		moximac		slope								slope								slope				release
		n1		1.9487						n2		1.8995						n3		1.968				moximac		slope									slope
		0	0							0	0							0	0
		0.5	1.23113							0.5	1.22319							0.5	1.18261					0	0	26.011							0	0	25.203					0	0	slope
		0.707107	1.7325							0.707107	1.61035							0.707107	1.65971					1	13.5835								1	12.9951						1	12.1413	25.262
		1	2.15804							1	2.23932							1	2.31443					1.41421	30.9482								1.41421	29.3065						1.41421	31.3452
		1.41421	2.76451							1.41421	2.64595							1.41421	2.71599					1.73205	42.9918								1.73205	41.3369						1.73205	42.627
		2.23607	2.87716							2.23607	2.86214							2.23607	2.90143					2.23607	57.1293								2.23607	54.506						2.23607	54.6254
		2.82843	2.32086							2.82843	2.50845							2.82843	2.68481					2.82843	68.7561								2.82843	66.9978						2.82843	66.7932
		4.89898	2.50011							4.89898	2.43173							4.89898	2.69421					3.4641	74.7888								3.4641	73.2716						3.4641	72.7074
																								4.89898	77.3673								4.89898	75.9239						4.89898	75.4122
	zero																	first																	higuchi
	uptake	moximac	zomoxin				release	moximac	zomoxin									uptake	moximac	zomoxin				release	moximac	zomoxin									uptake	moximac	zomoxin				release	moximac	zomoxin
	n1	1.1847	1.1786				n1	8.8706	8.5064									n1	0.2132	0.2123				n1	0.1832	0.1783									n1	1.9728	1.9487				n1	27.002	26.011
	n2	1.204	1.1412				n2	8.2179	8.2766									n2	0.2242	0.2081				n2	0.1784	0.1778									n2	1.9747	1.8995				n2	24.895	25.203
	n3	1.2884	1.1869				n3	8.5702	8.2413									n3	0.2388	0.2168				n3	0.1817	0.1783									n3	2.0605	1.968				n3	25.911	25.262
	uptake						release											uptake						release											uptake						release
							t-Test: Paired Two Sample for Means											t-Test: Paired Two Sample for Means						t-Test: Paired Two Sample for Means											t-Test: Paired Two Sample for Means						t-Test: Paired Two Sample for Means
	t-Test: Paired Two Sample for Means
								moximac	zomoxin										moximac	zomoxin					moximac	zomoxin										moximac	zomoxin					moximac	zomoxin
		moximac	zomoxin				Mean	8.5529	8.34143									Mean	0.2254	0.2124				Mean	0.1811	0.178133									Mean	2.00267	1.93873				Mean	25.936	25.492
	Mean	1.2257	1.1689				Variance	0.106729	0.020722									Variance	0.00016492	1.893e-05				Variance	6.03e-06	8.33333e-08									Variance	0.00250942	0.00124756				Variance	1.11033	0.202891
	Variance	0.00304159	0.00059269				Observations	3	3									Observations	3	3				Observations	3	3									Observations	3	3				Observations	3	3
	Observations	3	3				Pearson Correlation	0.769719										Pearson Correlation	0.584705					Pearson Correlation	0.952217										Pearson Correlation	0.704247					Pearson Correlation	0.905809
	Pearson Correlation	0.496029					Hypothesized Mean Difference	0										Hypothesized Mean Difference	0					Hypothesized Mean Difference	0										Hypothesized Mean Difference	0					Hypothesized Mean Difference	0
	Hypothesized Mean Difference	0					df	2										df	2					df	2										df	2					df	2
	df	2					t Stat	1.56102										t Stat	2.06836					t Stat	2.35437										t Stat	3.11365					t Stat	1.14214
	t Stat	2.05035					P(T<=t) one-tail	0.129452										P(T<=t) one-tail	0.0872551					P(T<=t) one-tail	0.0713816										P(T<=t) one-tail	0.0447572					P(T<=t) one-tail	0.18585
	P(T<=t) one-tail	0.0884101					t Critical one-tail	2.91999										t Critical one-tail	2.91999					t Critical one-tail	2.91999										t Critical one-tail	2.91999					t Critical one-tail	2.91999
	t Critical one-tail	2.91999					P(T<=t) two-tail	0.258905										P(T<=t) two-tail	0.17451					P(T<=t) two-tail	0.142763										P(T<=t) two-tail	0.0895144					P(T<=t) two-tail	0.371701
	P(T<=t) two-tail	0.17682					t Critical two-tail	4.30265										t Critical two-tail	4.30265					t Critical two-tail	4.30265										t Critical two-tail	4.30265					t Critical two-tail	4.30265
	t Critical two-tail	4.30265
			0.0782152	0.0596063	0.141363	0.0198225	0.182002	0.136168
	0.0790665	0.182657	0.103595	0.0991167	0.120544	0.113044	0.157287	0.21102
	กราฟภาพรวม
	uptake	moximac	sd	uptake	zomoxin	sd								release	moximac	sd	release	zomoxin	sd
	0	0	0	0	0	0								0	0	0	0	0	0
	0.25	1.11216	0.0790665	0.25	1.21231	0.0260277								1	12.0022	0.451601	1	12.9066	0.725176
	0.5	1.70267	0.182657	0.5	1.66752	0.0614505								2	29.1816	1.74505	2	30.5333	1.08085
	1	2.19796	0.103595	1	2.23726	0.0782152								3	41.9763	2.20609	3	42.3186	0.869538
	2	2.79725	0.0991167	2	2.70882	0.0596063								5	55.9636	2.6584	5	55.4202	1.48128
	5	2.82735	0.113044	5	2.88024	0.0198225								8	68.4404	2.19898	8	67.5157	1.07908
	8	2.39539	0.157287	8	2.50471	0.182002								12	74.0937	1.34239	12	73.5893	1.07646
	24	2.48144	0.21102	24	2.54202	0.136168								24	76.395	1.04758	24	76.2345	1.01384
		zero						first						higuchi
		uptake	moximac		uptake	zomoxin		uptake	moximac		uptake	zomoxin		uptake	moximac	sd	uptake	zomoxin	sd
		0	0		0	0		0	0		0	0		0	0	0	0	0	0
		0.25	1.11216		0.25	1.21231		0.25	0.0461676		0.25	0.0836133		0.5	1.11216	0.0790665	0.5	1.21231	0.0260277
		0.5	1.70267		0.5	1.66752		0.5	0.231132		0.5	0.222071		0.707107	1.70267	0.182657	0.707107	1.66752	0.0614505
		1	2.19796		1	2.23726		1	0.342021		1	0.349717		1	2.19796	0.103595	1	2.23726	0.0782152
		2	2.79725		2	2.70882		2	0.446731		2	0.43278		1.41421	2.79725	0.0991167	1.41421	2.70882	0.0596063
		5	2.82735		5	2.88024		5	0.45138		5	0.459429		2.23607	2.82735	0.113044	2.23607	2.88024	0.0198225
		8	2.39539		8	2.50471		8	0.379375		8	0.398757		2.82843	2.39539	0.157287	2.82843	2.50471	0.182002
		24	2.48144		24	2.54202		24	0.394704		24	0.405178		4.89898	2.48144	0.21102	4.89898	2.54202	0.136168
								0.725176	1.08085	0.869538	1.48128	1.07908	1.07646	1.01384
	0.451601	1.74505	2.20609	2.6584	2.19898	1.34239	1.04758
		zero										first												higuchi
		release	moximac	sd	release	zomoxin	sd					release	moximac		release	zomoxin								release	moximac	sd	release	zomoxin	sd
		0	0	0	0	0	0					0	0		0	0								0	0	0	0	0	0
		1	12.0022	0.451601	1	12.9066	0.725176					1	1.07926		1	1.11081								1	12.0022	0.451601	1	12.9066	0.725176
		2	29.1816	1.74505	2	30.5333	1.08085					2	1.46511		2	1.48477								1.41421	29.1816	1.74505	1.41421	30.5333	1.08085
		3	41.9763	2.20609	3	42.3186	0.869538					3	1.623		3	1.62653								1.73205	41.9763	2.20609	1.73205	42.3186	0.869538
		5	55.9636	2.6584	5	55.4202	1.48128					5	1.74791		5	1.74367								2.23607	55.9636	2.6584	2.23607	55.4202	1.48128
		8	68.4404	2.19898	8	67.5157	1.07908					8	1.83531		8	1.8294								2.82843	68.4404	2.19898	2.82843	67.5157	1.07908
		12	74.0937	1.34239	12	73.5893	1.07646					12	1.86978		12	1.86681								3.4641	74.0937	1.34239	3.4641	73.5893	1.07646
		24	76.395	1.04758	24	76.2345	1.01384					24	1.88306		24	1.88215								4.89898	76.395	1.04758	4.89898	76.2345	1.01384

## Sheet: Test at 2 h & pH 6
	2h
			release
			moximac		slope									slope													uptake 2 h
			n1		8.0346	0.9309						n2		7.9355	0.9172				n3		slope
			0	0								0	0						0	0	8.5569	0.9368					0	17.6903	17.6903	17.6903
			1	11.7777								1	11.7354						1	11.6241							0h	2h
			2	27.5482								2	28.6607						2	27.6988								n1	n2	n3
			3	38.4805								3	39.857						3	40.1121							3658578	3100813	3094204	3105442
			5	52.3367								5	52.1784						5	55.0294							3653671	3087375	3102727	3097591
			8	64.6076								8	64.0865						8	68.2381							3.65612e+06	3094094	3.09847e+06	3.10152e+06
			12	69.5154								12	70.8984						12	74.9725						conc	23.587	19.9506	19.9789	19.9986
			24	72.2027								24	72.8505						24	76.7574						mg	17.6903	14.963	14.9842	14.999
																										change from baseline		2.72731	2.7061	2.6913
																													24h	2h
																													2.24004	2.72731
																													2.63082	2.7061
																													2.57347	2.6913
																												t-Test: Paired Two Sample for Means
																													24h	2h
																												Mean	2.48144	8
																												Variance	0.0445293	0.000327755
																												Observations	3	3
																												Pearson Correlation	-0.848554
																												Hypothesized Mean Difference	0
			release																									df	2
			moximac		slope									slope														t Stat	-1.73365
			n1		0.1783	0.5986						n2		0.1774	0.5896				n3		slope							P(T<=t) one-tail	0.112558
			0	0								0	0						0	0	0.182	0.608						t Critical one-tail	2.91999
			1	1.07106								1	1.0695						1	1.06536								P(T<=t) two-tail	0.225117
			2	1.44009								2	1.45729						2	1.44246								t Critical two-tail	4.30265
			3	1.58524								3	1.6005						3	1.60328
			5	1.71881								5	1.71749						5	1.7406
			8	1.81028								8	1.80677						8	1.83403
			12	1.84208								12	1.85064						12	1.8749
			24	1.85855								24	1.86243						24	1.88512
			release
			moximac		slope									slope
			n1		24.317	0.9675						n2		24.188	0.9669				n3		slope
			0	0								0	0						0	0
			1	11.7777								1	11.7354						1	11.6241	25.75	0.9626
			1.41421	27.5482								1.41421	28.6607						1.41421	27.6988
			1.73205	38.4805								1.73205	39.857						1.73205	40.1121
			2.23607	52.3367								2.23607	52.1784						2.23607	55.0294
			2.82843	64.6076								2.82843	64.0865						2.82843	68.2381
			3.4641	69.5154								3.4641	70.8984						3.4641	74.9725
			4.89898	72.2027								4.89898	72.8505						4.89898	76.7574
	2h
	zero									first								higuchi
	release	24 h	2 h							release	24 h	2 h						release	24 h	2 h
	n1	8.8706	8.0346							n1	0.1832	0.1783						n1	27.002	24.317
	n2	8.2179	7.9355							n2	0.1784	0.1774						n2	24.895	24.188
	n3	8.5702	8.5569							n3	0.1817	0.182						n3	25.911	25.75
	release									release								release
	t-Test: Paired Two Sample for Means									t-Test: Paired Two Sample for Means								t-Test: Paired Two Sample for Means
		24 h	2 h								24 h	2 h							24 h	2 h
	Mean	8.5529	8.17567							Mean	0.1811	0.179233						Mean	25.936	24.7517
	Variance	0.106729	0.111459							Variance	6.03e-06	5.94333e-06						Variance	1.11033	0.751662
	Observations	3	3							Observations	3	3						Observations	3	3
	Pearson Correlation	0.193614								Pearson Correlation	0.388373							Pearson Correlation	0.0538902
	Hypothesized Mean Difference	0								Hypothesized Mean Difference	0							Hypothesized Mean Difference	0
	df	2								df	2							df	2
	t Stat	1.55766								t Stat	1.19474							t Stat	1.5447
	P(T<=t) one-tail	0.129813								P(T<=t) one-tail	0.177329							P(T<=t) one-tail	0.131214
	t Critical one-tail	2.91999								t Critical one-tail	2.91999							t Critical one-tail	2.91999
	P(T<=t) two-tail	0.259626								P(T<=t) two-tail	0.354657							P(T<=t) two-tail	0.262428
	t Critical two-tail	4.30265								t Critical two-tail	4.30265							t Critical two-tail	4.30265
	pH 6
		uptake																						release
	zero			slope									slope													slope									slope
		n1		0.9907	0.5349						n2		0.699	0.3929				n3		slope				n1		7.3318	0.9061						n2		7.1952	0.8989				n3		slope
		0	0								0	0						0	0
		0.25	1.60783								0.25	1.78127						0.25	1.81504	0.7835	0.4463			0	0								0	0						0	0	7.0544	0.9401
		0.5	2.21612								0.5	1.85656						0.5	2.026					1	15.8883								1	11.6963						1	10.4185
		1	2.55077								1	2.09382						1	2.01535					2	28.8965								2	29.0821						2	25.4137
		2	2.55758								2	2.06304						2	2.29511					3	38.3762								3	37.0177						3	32.8132
		5	2.63829								5	2.59875						5	2.61408					5	51.2558								5	49.0773						5	44.371
		8	2.43963								8	2.39317						8	2.34865					8	60.9536								8	58.6882						8	57.6222
		24	2.5279								24	2.54449						24	2.46445					12	65.7845								12	66.3111						12	64.6526
																								24	71.4022								24	71.5911						24	70.4618
		first			0	0
		moximac		slope								slope								slope				release
		n1		0.1688	0.5919					n2		0.1123	0.4491					n3		0.1284	0.5092			moximac		slope									slope
		0	0							0	0							0	0
		0.25	0.206241							0.25	0.25073							0.25	0.258885					n1		0.1679	0.5466						n2		0.1719	0.5742				n3		slope
		0.5	0.345594							0.5	0.268708							0.5	0.30664					0	0								0	0						0	0	0.1735	0.6066
		1	0.406672							1	0.32094							1	0.304351					1	1.20108								1	1.06805						1	1.0178
		2	0.40783							2	0.314508							2	0.360803					2	1.46085								2	1.46363						2	1.40507
		5	0.421323							5	0.414765							5	0.417318					3	1.58406								3	1.56841						3	1.51605
		8	0.387324							8	0.378974							8	0.370818					5	1.70974								5	1.69088						5	1.6471
		24	0.402759							24	0.4056							24	0.39172					8	1.785								8	1.76855						8	1.76059
																								12	1.81812								12	1.82159						12	1.81059
																								24	1.85371								24	1.85486						24	1.84795
		higuchi
		moximac		slope								slope								slope				release
		n1		1.8358	0.8282					n2		1.3923	0.7029					n3		1.5058	0.7433			moximac		slope									slope
		0	0							0	0							0	0
		0.5	1.60783							0.5	1.78127							0.5	1.81504					0	0	22.698	0.9854						0	0	22.183	0.9695				0	0	slope
		0.707107	2.21612							0.707107	1.85656							0.707107	2.026					1	15.8883								1	11.6963						1	10.4185	21.282	0.9709
		1	2.55077							1	2.09382							1	2.01535					1.41421	28.8965								1.41421	29.0821						1.41421	25.4137
		1.41421	2.55758							1.41421	2.06304							1.41421	2.29511					1.73205	38.3762								1.73205	37.0177						1.73205	32.8132
		2.23607	2.63829							2.23607	2.59875							2.23607	2.61408					2.23607	51.2558								2.23607	49.0773						2.23607	44.371
		2.82843	2.43963							2.82843	2.39317							2.82843	2.34865					2.82843	60.9536								2.82843	58.6882						2.82843	57.6222
		4.89898	2.5279							4.89898	2.54449							4.89898	2.46445					3.4641	65.7845								3.4641	66.3111						3.4641	64.6526
																								4.89898	71.4022								4.89898	71.5911						4.89898	70.4618
	zero																	first																	higuchi
	uptake	pH6.7	pH6				release	pH6.7	pH6									uptake	pH6.7	pH6				release	pH6.7	pH6									uptake	pH6.7	pH6				release	pH6.7	pH6
	n1	1.1847	0.9907				n1	8.8706	7.3318									n1	0.2132	0.1688				n1	0.1832	0.1679									n1	1.9728	1.8358				n1	27.002	22.698
	n2	1.204	0.699				n2	8.2179	7.1952									n2	0.2242	0.1123				n2	0.1784	0.1719									n2	1.9747	1.3923				n2	24.895	22.183
	n3	1.2884	0.7835				n3	8.5702	7.0544									n3	0.2388	0.1284				n3	0.1817	0.1735									n3	2.0605	1.5058				n3	25.911	21.282
	t-Test: Paired Two Sample for Means						t-Test: Paired Two Sample for Means											t-Test: Paired Two Sample for Means						t-Test: Paired Two Sample for Means											t-Test: Paired Two Sample for Means						t-Test: Paired Two Sample for Means
		pH6.7	pH6					pH6.7	pH6										pH6.7	pH6					pH6.7	pH6										pH6.7	pH6					pH6.7	pH6
	Mean	1.2257	0.8244				Mean	8.5529	7.1938									Mean	0.2254	0.1365				Mean	0.1811	0.1711									Mean	2.00267	1.57797				Mean	25.936	22.0543
	Variance	0.00304159	0.0225268				Variance	0.106729	0.0192392									Variance	0.00016492	0.00084727				Variance	6.03e-06	8.32e-06									Variance	0.00250942	0.0530791				Variance	1.11033	0.51368
	Observations	3	3				Observations	3	3									Observations	3	3				Observations	3	3									Observations	3	3				Observations	3	3
	Pearson Correlation	-0.402388					Pearson Correlation	0.451978										Pearson Correlation	-0.633428					Pearson Correlation	-0.525197										Pearson Correlation	-0.289477					Pearson Correlation	0.378377
	Hypothesized Mean Difference	0					Hypothesized Mean Difference	0										Hypothesized Mean Difference	0					Hypothesized Mean Difference	0										Hypothesized Mean Difference	0					Hypothesized Mean Difference	0
	df	2					df	2										df	2					df	2										df	2					df	2
	t Stat	3.87168					t Stat	8.07397										t Stat	3.99475					t Stat	3.7105										t Stat	2.94783					t Stat	6.55343
	P(T<=t) one-tail	0.0303503					P(T<=t) one-tail	0.00749791										P(T<=t) one-tail	0.0286644					P(T<=t) one-tail	0.0327851										P(T<=t) one-tail	0.049194					P(T<=t) one-tail	0.0112507
	t Critical one-tail	2.91999					t Critical one-tail	2.91999										t Critical one-tail	2.91999					t Critical one-tail	2.91999										t Critical one-tail	2.91999					t Critical one-tail	2.91999
	P(T<=t) two-tail	0.0607007					P(T<=t) two-tail	0.0149958										P(T<=t) two-tail	0.0573287					P(T<=t) two-tail	0.0655702										P(T<=t) two-tail	0.0983881					P(T<=t) two-tail	0.0225014
	t Critical two-tail	4.30265					t Critical two-tail	4.30265										t Critical two-tail	4.30265					t Critical two-tail	4.30265										t Critical two-tail	4.30265					t Critical two-tail	4.30265
zero	2			1		first						higuchi																												zero	2			1		first
uptake	pH 6.7	sd	uptake	pH 6	sd	uptake	pH 6.7		uptake	pH 6		uptake	pH 6.7	sd	uptake	pH 6	sd																							uptake	pH 6.7	sd	uptake	pH 6	sd	uptake	pH 6.7		uptake
0	0	0	0	0	0							0	0	0	0	0	0																							0	0	0	0	0	0	0	0		0
0.25	1.11216	0.0790665	0.25	1.73471	0.111171	0.25	0.0461676		0.25	0.239228		0.5	1.11216	0.0790665	0.5	1.73471	0.111171																							0.25	1.11216	0.0790665	0.25	1.73471	0.111171	0.25	0.0461676		0.25
0.5	1.70267	0.182657	0.5	2.0329	0.179882	0.5	0.231132		0.5	0.308115		0.707107	1.70267	0.182657	0.707107	2.0329	0.179882																							0.5	1.70267	0.182657	0.5	2.0329	0.179882	0.5	0.231132		0.5
1	2.19796	0.103595	1	2.21998	0.289147	1	0.342021		1	0.34635		1	2.19796	0.103595	1	2.21998	0.289147																							1	2.19796	0.103595	1	2.21998	0.289147	1	0.342021		1
2	2.79725	0.0991167	2	2.30524	0.247427	2	0.446731		2	0.362717		1.41421	2.79725	0.0991167	1.41421	2.30524	0.247427																							2	2.79725	0.0991167	2	2.30524	0.247427	2	0.446731		2
5	2.82735	0.113044	5	2.61704	0.0199354	5	0.45138		5	0.41781		2.23607	2.82735	0.113044	2.23607	2.61704	0.0199354																							5	2.82735	0.113044	5	2.61704	0.0199354	5	0.45138		5
8	2.39539	0.157287	8	2.39382	0.0454954	8	0.379375		8	0.379091		2.82843	2.39539	0.157287	2.82843	2.39382	0.0454954																							8	2.39539	0.157287	8	2.39382	0.0454954	8	0.379375		8
24	2.48144	0.21102	24	2.51228	0.0422413	24	0.394704		24	0.400068		4.89898	2.48144	0.21102	4.89898	2.51228	0.0422413																							24	2.48144	0.21102	24	2.51228	0.0422413	24	0.394704		24
																																														0.8244	0.468
	0	0																																			zero				0	0
zero										first												higuchi															release	pH 6.7	sd	release	pH 6	sd					release	pH 6.7
release	pH 6.7	sd	release	pH 6	sd					release	pH 6.7		release	pH 6								release	pH 6.7	sd	release	pH 6											0	0	0	0	0	0					0	0
0	0	0	0	0	0					0	0		0	0								0	0	0	0	0											1	12.0022	0.451601	1	12.6677	2.86136					1	1.07926
1	12.0022	0.451601	1	12.6677	2.86136					1	1.07926		1	1.1027								1	12.0022	0.451601	1	12.6677											2	29.1816	1.74505	2	27.7974	2.06645					2	1.46511
2	29.1816	1.74505	2	27.7974	2.06645					2	1.46511		2	1.444								1.41421	29.1816	1.74505	1.41421	27.7974											3	41.9763	2.20609	3	36.069	2.90031					3	1.623
3	41.9763	2.20609	3	36.069	2.90031					3	1.623		3	1.55713								1.73205	41.9763	2.20609	1.73205	36.069											5	55.9636	2.6584	5	48.2347	3.51892					5	1.74791
5	55.9636	2.6584	5	48.2347	3.51892					5	1.74791		5	1.68336								2.23607	55.9636	2.6584	2.23607	48.2347											8	68.4404	2.19898	8	59.088	1.70131					8	1.83531
8	68.4404	2.19898	8	59.088	1.70131					8	1.83531		8	1.7715								2.82843	68.4404	2.19898	2.82843	59.088											12	74.0937	1.34239	12	65.5827	0.847467					12	1.86978
12	74.0937	1.34239	12	65.5827	0.847467					12	1.86978		12	1.81679								3.4641	74.0937	1.34239	3.4641	65.5827											24	76.395	1.04758	24	71.1517	0.604907					24	1.88306
24	76.395	1.04758	24	71.1517	0.604907					24	1.88306		24	1.85219								4.89898	76.395	1.04758	4.89898	71.1517
																																7.1938	0.9166
	zero										first												higuchi
	release	24h	sd	release	2h	sd					release	24h		release	2h								release	24h	sd	release	2h	sd
	0	0	0	0	0	0					0	0		0	0								0	0	0	0	0	0
	1	12.0022	0.451601	1	11.7124	0.0793174					1	1.07926		1	1.06865								1	12.0022	0.451601	1	11.7124	0.0793174
	2	29.1816	1.74505	2	27.9692	0.603513					2	1.46511		2	1.44668								1.41421	29.1816	1.74505	1.41421	27.9692	0.603513
	3	41.9763	2.20609	3	39.4832	0.877687					3	1.623		3	1.59641								1.73205	41.9763	2.20609	1.73205	39.4832	0.877687
	5	55.9636	2.6584	5	53.1815	1.60232					5	1.74791		5	1.72576								2.23607	55.9636	2.6584	2.23607	53.1815	1.60232
	8	68.4404	2.19898	8	65.6441	2.26159					8	1.83531		8	1.8172								2.82843	68.4404	2.19898	2.82843	65.6441	2.26159
	12	74.0937	1.34239	12	71.7954	2.83697					12	1.86978		12	1.8561								3.4641	74.0937	1.34239	3.4641	71.7954	2.83697
	24	76.395	1.04758	24	73.9369	2.46404					24	1.88306		24	1.86886								4.89898	76.395	1.04758	4.89898	73.9369	2.46404
	zero										first												higuchi
	release	24h		release	2h						release	24h		release	2h								release	24h	sd	release	2h	sd
	0	0		0	0						0	0		0	0								0	0	0	0	0	0
	1	12.0022		1	11.7124						1	1.07926		1	1.06865								1	12.0022	0.451601	1	11.7124	0.0793174
	2	29.1816		2	27.9692						2	1.46511		2	1.44668								1.41421	29.1816	1.74505	1.41421	27.9692	0.603513
	3	41.9763		3	39.4832						3	1.623		3	1.59641								1.73205	41.9763	2.20609	1.73205	39.4832	0.877687
	5	55.9636		5	53.1815						5	1.74791		5	1.72576								2.23607	55.9636	2.6584	2.23607	53.1815	1.60232
	8	68.4404		8	65.6441						8	1.83531		8	1.8172								2.82843	68.4404	2.19898	2.82843	65.6441	2.26159
	12	74.0937		12	71.7954						12	1.86978		12	1.8561								3.4641	74.0937	1.34239	3.4641	71.7954	2.83697
	24	76.395		24	73.9369						24	1.88306		24	1.86886								4.89898	76.395	1.04758	4.89898	73.9369	2.46404
																																		24.752	0.966
						8.1757	0.9288
														0.1792	0.5988
[truncated: 10 more columns]

## Sheet: Therapeutic level calculation
	release	mg								release	mg								release	mg
	cut	1h	2h	3h	5h	8h	12h	24h		cut	1h	2h	3h	5h	8h	12h	24h		cut	1h	2h	3h	5h	8h	12h	24h
	n=1	0.439813	0.412399	0.317459	0.257698	0.183856	0.103126	0.143406		n=1	0.331599	0.288329	0.105528	0.13932	0.221245	0.0880077	0.119991		n=1	0.262552	0.434771	0.296627	0.323858	0.263554	0.113067	0.0437839
	n=2	0.383667	0.471808	0.312801	0.315982	0.176036	0.0989976	0.117592		n=2	0.333272	0.23405	0.10767	0.192346	0.200724	0.0926614	0.171555		n=2	0.32946	0.400915	0.322707	0.356476	0.332041	0.188516	0.060889
	n=3	0.405343	0.373213	0.30788	0.331635	0.195968	0.106764	0.101644		n=3	0.330945	0.548344	0.106413	0.205909	0.200044	0.0679973	0.126362		n=3	0.302707	0.434662	0.331347	0.359109	0.335674	0.122156	0.0610233
	means	0.409608	0.41914	0.312714	0.301771	0.185287	0.102962	0.120881		means	0.331939	0.356908	0.106537	0.179192	0.207338	0.0828888	0.139303		means	0.298239	0.423449	0.316893	0.346481	0.310423	0.141247	0.0552321
	s.d	0.0283151	0.0496424	0.00478992	0.0389629	0.0100426	0.00388562	0.0210742		s.d	0.00119988	0.167996	0.00107658	0.0351893	0.0120489	0.0131046	0.0281127		s.d	0.0336769	0.0195155	0.0180749	0.0196363	0.0406303	0.0411882	0.00991462
	mcg/h	409.608	419.14	312.714	150.886	61.7622	25.7406	10.0734		mcg/h	331.939	356.908	106.537	89.5958	69.1125	20.7222	11.6086		mcg/h	298.239	423.449	316.893	173.24	103.474	35.3117	4.60267
		28.3151	49.6424	4.78992	19.4815	3.34754	0.971405	1.75619			1.19988	167.996	1.07658	17.5947	4.01629	3.27616	2.34272			33.6769	19.5155	18.0749	9.81817	13.5434	10.297	0.826219
2 h										zomoxin
release	mg																		pH 6
cut	1h	2h	3h	5h	8h	12h	24h			release	mg
n=1	0.321214	0.430113	0.298158	0.377901	0.334666	0.133851	0.0732914			cut	1h	2h	3h	5h	8h	12h	24h		release	mg
n=2	0.317571	0.458015	0.302984	0.33343	0.322245	0.184339	0.0528248			n=1	0.339603	0.434135	0.301104	0.353451	0.290684	0.150824	0.0644637		cut	1h	2h	3h	5h	8h	12h	24h
n=3	0.312839	0.432616	0.33408	0.401469	0.355485	0.181241	0.0480379			n=2	0.316005	0.396649	0.292546	0.320238	0.303767	0.152561	0.0644976		n=1	0.401639	0.328834	0.239637	0.325584	0.24515	0.122121	0.142009
means	0.317208	0.440248	0.311741	0.370933	0.337465	0.166477	0.0580514			n=3	0.327112	0.517394	0.303955	0.323261	0.327827	0.159341	0.0728734		n=2	0.297611	0.44238	0.20192	0.306855	0.244547	0.193964	0.13435
s.d	0.00419923	0.0154378	0.0194966	0.0345508	0.0167958	0.0282971	0.0134135			means	0.327574	0.449393	0.299202	0.332317	0.307426	0.154242	0.0672782		n=3	0.256758	0.369551	0.182356	0.284836	0.32657	0.173261	0.143165
mcg/h	317.208	440.248	311.741	185.467	112.488	41.6193	4.83761			s.d	0.0118059	0.0618019	0.0059378	0.0183652	0.0188402	0.00450049	0.00484563		means	0.318669	0.380255	0.207971	0.305758	0.272089	0.163115	0.139841
	4.19923	15.4378	19.4966	17.2754	5.5986	7.07427	1.11779			mcg/h	327.574	449.393	299.202	166.158	102.475	38.5605	5.60652		s.d	0.074701	0.0575246	0.0291162	0.0203958	0.0471829	0.0369803	0.00479084
											11.8059	61.8019	5.9378	9.18262	6.28006	1.12512	0.403803		mcg/h	318.669	380.255	207.971	152.879	90.6962	40.7788	11.6534
																				74.701	57.5246	29.1162	10.1979	15.7276	9.24507	0.399236
	2h	zomoxin	ph 6
	5.2868	5.45956	5.31116
	7.33747	7.48988	6.33758
	5.19568	4.9867	3.46618
	6.18222	5.53861	5.09597
	5.62442	5.12377	4.53481
	2.77462	2.5707	2.71859
	0.967523	1.1213	2.33069
		acuvue	medic	maxims
	1	409.608	331.939	298.239	12.5
	2	419.14	356.908	423.449	12.5
	3	312.714	106.537	316.893	12.5
	5	150.886	89.5958	173.24	12.5
	8	61.7622	69.1125	103.474	12.5
	12	25.7406	20.7222	35.3117	12.5
	24	10.0734	11.6086	4.60267	12.5
	30				12.5
	33				12.5																							sd	ac	med	max	2h	ph 6	zomoxin
																													28.3151	1.19988	33.6769	4.19923	74.701	11.8059
																													49.6424	167.996	19.5155	15.4378	57.5246	61.8019
																													4.78992	1.07658	18.0749	19.4966	29.1162	5.9378
																													19.4815	17.5947	9.81817	17.2754	10.1979	9.18262
																													3.34754	4.01629	13.5434	5.5986	15.7276	6.28006
																													0.971405	3.27616	10.297	7.07427	9.24507	1.12512
																													1.75619	2.34272	0.826219	1.11779	0.399236	0.403803
		maxims	2h
	1	298.239	317.208	12.5
	2	423.449	440.248	12.5
	3	316.893	311.741	12.5
	5	173.24	185.467	12.5
	8	103.474	112.488	12.5
	12	35.3117	41.6193	12.5
	24	4.60267	4.83761	12.5
	30			12.5
	33			12.5
				12.5
			sd	ac	med	max	2h	ph 6	zomoxin
				28.3151	1.19988	33.6769	4.19923	74.701	11.8059
				49.6424	167.996	19.5155	15.4378	57.5246	61.8019
				4.78992	1.07658	18.0749	19.4966	29.1162	5.9378
				19.4815	17.5947	9.81817	17.2754	10.1979	9.18262
				3.34754	4.01629	13.5434	5.5986	15.7276	6.28006
				0.971405	3.27616	10.297	7.07427	9.24507	1.12512
				1.75619	2.34272	0.826219	1.11779	0.399236	0.403803
			maxims	pH 6
		1	298.239	318.669	12.5
		2	423.449	380.255	12.5
		3	316.893	207.971	12.5
		5	173.24	152.879	12.5
		8	103.474	90.6962	12.5
		12	35.3117	40.7788	12.5
		24	4.60267	11.6534	12.5
		30			12.5
		33			12.5
		sd	6.7	6
			0.0336769	0.074701
			0.0195155	0.0575246
			0.0180749	0.0291162
			0.0196363	0.0203958
			0.0406303	0.0471829
			0.0411882	0.0369803
			0.0123649	0.00479084
			moximac	zomoxin
		1	298.239	327.574	12.5
		2	423.449	449.393	12.5
		3	316.893	299.202	12.5
		5	173.24	166.158	12.5
		8	103.474	102.475	12.5
		12	35.3117	38.5605	12.5
		24	4.60267	5.60652	12.5
		30			12.5
		33			12.5
	sd	ac	med	max	2h	ph 6	zomoxin
		28.3151	1.19988	33.6769	4.19923	74.701	11.8059
		49.6424	167.996	19.5155	15.4378	57.5246	61.8019
		4.78992	1.07658	18.0749	19.4966	29.1162	5.9378
		19.4815	17.5947	9.81817	17.2754	10.1979	9.18262
		3.34754	4.01629	13.5434	5.5986	15.7276	6.28006
		0.971405	3.27616	10.297	7.07427	9.24507	1.12512
		1.75619	2.34272	0.826219	1.11779	0.399236	0.403803
	sd	ac	med	max	2h	ph 6	zomoxin
		28.3151	1.19988	33.6769	4.19923	74.701	11.8059
		49.6424	167.996	19.5155	15.4378	57.5246	61.8019
		4.78992	1.07658	18.0749	19.4966	29.1162	5.9378
		19.4815	17.5947	9.81817	17.2754	10.1979	9.18262
		3.34754	4.01629	13.5434	5.5986	15.7276	6.28006
		0.971405	3.27616	10.297	7.07427	9.24507	1.12512
		1.75619	2.34272	0.826219	1.11779	0.399236	0.403803
